# Supplementary material for: Generalised linear regression GARMA model adopted in Denmark’s tourism industry
Source: PLoS One. 2025 Aug 22;20(8):e0329274. doi: 10.1371/journal.pone.0329274 (PMC12373212; doi:10.1371/journal.pone.0329274)
Supplement: S1 File [file pone.0329274.s001.csv]

	酒店行业数据：已出租的房间数量	能源消耗	电力生产	工业生产指数（IPI）	失业率：总额
区域	丹麦	丹麦	丹麦	丹麦	丹麦
次国家
频率	月	月	月	月	月
单位	单位	万亿焦耳	吉瓦时	2015=100	%
数据来源	Statistics Denmark	Danish Energy Agency	Danish Energy Agency	Statistics Denmark	Statistics Denmark
状态	继续	继续	继续	继续	继续
数列ID	112739208	281884402	227762102	402541587	251475802
SR码	SR1306915	SR4957962	SR4042840	SR114164687	SR4719689
助记符			DK.NGELSUPG.VO.M
函数说明
首次观测日期	01/1992	01/2005	01/2000	01/2000	01/2007
最后观测日期	07/2020	07/2020	07/2020	07/2020	07/2020
最后更新时间	08/09/2020	15/09/2020	15/09/2020	07/09/2020	31/08/2020
数列备注		[COVID-19-IMPACT]	[COVID-19-IMPACT]	[COVID-19-IMPACT]	[COVID-19-IMPACT]
您可以
平均	600023.775510204	66312.5370351579	2952.168791129636	107.36558704453442	4.550920245398773
方差	37220929379.876335	50930247.955037765	711271.213304549	102.02364833283967	1.2048602590320385
标准差	192927.26448036404	7136.543137614861	843.3689662920666	10.100675637443253	1.0976612678928042
偏度	0.4506179929096013	0.7096543273482496	0.15100662840849913	-0.013640708373497306	0.01779841327092712
峰度	-0.06878387874991354	-0.06111624809975691	-0.93798484816354	-0.5631306846154609	-0.7031986845749896
变异系数	0.32153269979396526	0.10761981755925239	0.2856777596274754	0.09407740334203706	0.2411954525027326
最小	85910	53501.15309639	1423.64745445	83.2	2.1
最大	1161186	88189.56644576	4937.75942461	132	6.6
中位数	587419	65304.12681709	2878.246	107.5	4.4
观测次数	343	187	247	247	163
01/1992	286451
02/1992	303223
03/1992	374290
04/1992	365026
05/1992	519208
06/1992	503680
07/1992	580256
08/1992	607621
09/1992	518971
10/1992	433854
11/1992	406526
12/1992	251117
01/1993	280793
02/1993	294192
03/1993	392027
04/1993	350799
05/1993	470355
06/1993	522258
07/1993	558002
08/1993	569223
09/1993	526402
10/1993	415941
11/1993	404930
12/1993	251890
01/1994	294234
02/1994	300295
03/1994	371792
04/1994	394327
05/1994	526930
06/1994	565413
07/1994	578890
08/1994	619662
09/1994	556623
10/1994	447907
11/1994	445791
12/1994	282873
01/1995	315870
02/1995	323958
03/1995	448362
04/1995	396586
05/1995	537289
06/1995	551058
07/1995	571241
08/1995	599811
09/1995	563971
10/1995	473221
11/1995	463535
12/1995	287106
01/1996	335911
02/1996	344745
03/1996	448528
04/1996	431462
05/1996	556641
06/1996	582151
07/1996	642806
08/1996	652935
09/1996	584707
10/1996	519696
11/1996	496169
12/1996	292349
01/1997	332041
02/1997	348782
03/1997	410126
04/1997	454512
05/1997	553614
06/1997	578782
07/1997	654615
08/1997	654518
09/1997	605389
10/1997	516524
11/1997	473703
12/1997	304461
01/1998	358581
02/1998	359427
03/1998	461883
04/1998	406622
05/1998	492244
06/1998	611888
07/1998	653586
08/1998	675089
09/1998	613420
10/1998	534055
11/1998	500108
12/1998	320482
01/1999	351739
02/1999	373152
03/1999	460659
04/1999	438649
05/1999	550391
06/1999	607065
07/1999	626422
08/1999	645578
09/1999	601187
10/1999	503297
11/1999	517290
12/1999	324422
01/2000	355095		4128.069003	108.7
02/2000	384297		3717.148966	106.7
03/2000	472589		3658.033997	121.4
04/2000	436500		2875.85	100.3
05/2000	601838		2597.858015	114.1
06/2000	588122		2408.078981	108
07/2000	690989		1969.772993	85.8
08/2000	687469		2241.077014	112.9
09/2000	626002		2591.848971	111.3
10/2000	543837		2855.958039	117.2
11/2000	533457		3238.801002	119.7
12/2000	346433		3502.710997	111.9
01/2001	368187		3876.592231	115
02/2001	375584		3725.830092	112
03/2001	491020		4074.84367	125
04/2001	446482		3498.587408	106.1
05/2001	591957		2628.045459	107.9
06/2001	608021		2190.601284	107.9
07/2001	653585		2033.934037	90.4
08/2001	694527		2186.267816	115.6
09/2001	628086		2500.046521	113.8
10/2001	533667		2817.328048	119.1
11/2001	516446		3867.458368	126.4
12/2001	316934		4205.492711	110.1
01/2002	375397		4629.796819	121.3
02/2002	379872		3839.615371	110.6
03/2002	444048		3644.84898	112.8
04/2002	483078		2896.232696	115.2
05/2002	596405		2247.87715	114.1
06/2002	598631		2209.699341	110.7
07/2002	668300		1913.777808	96.3
08/2002	664132		2313.886882	110.9
09/2002	635974		2798.826614	116.8
10/2002	549134		3778.825731	128.2
11/2002	539957		4002.510759	121.5
12/2002	353217		4821.082134	109.2
01/2003	356079		4937.75942461	117.9
02/2003	366323		4183.65644506	112.9
03/2003	448895		4514.20045985	120.6
04/2003	423555		4014.56353217	111.1
05/2003	587419		3436.31679274	110.7
06/2003	559707		2977.79163032	111.1
07/2003	654712		2930.42492652	96
08/2003	675699		3321.9532861	110.1
09/2003	637951		3412.21657117	122.1
10/2003	520675		3915.1215473	125
11/2003	537785		3983.20046153	118.4
12/2003	331610		4365.6638	111.8
01/2004	359854		4289.34022497	112.5
02/2004	380805		4016.31208288	108.8
03/2004	499767		4282.47200199	123.7
04/2004	446577		3053.71262976	109
05/2004	578941		2713.09002298	108.2
06/2004	648567		2921.37963771	117.8
07/2004	687878		2203.01421421	92.9
08/2004	711377		2377.49174992	106.5
09/2004	654350		2674.94715595	118.6
10/2004	536183		3306.86628588	115
11/2004	572941		4104.55072601	120.8
12/2004	365257		4316.42142837	114.7
01/2005	379992	72843.24197218	3951.33825969	113
02/2005	386783	75594.5770113	3552.79074368	108.5
03/2005	466939	81110.66324588	3935.53089044	118.9
04/2005	554114	68034.14541918	2772.72893339	118.1
05/2005	599065	64606.19306723	2369.24115932	115.1
06/2005	654190	64531.14971005	2592.71213302	122.8
07/2005	676792	57819.03940548	2016.53517403	93.1
08/2005	745617	65566.89379881	2392.52631711	113.7
09/2005	707490	66522.33012089	2514.65811873	124.2
10/2005	590956	67511.10556157	2783.67721027	119.1
11/2005	582271	73380.06801482	3221.88894461	124
12/2005	394274	80596.52458079	3923.15679484	117.9
01/2006	417002	86079.87730704	4509.60674589	121
02/2006	399000	78976.26721916	4191.27369744	116.6
03/2006	533359	88189.56644576	4832.87839692	130.6
04/2006	491321	71466.03529746	3601.475	107.3
05/2006	647210	68885.97900926	3080.017	123
06/2006	672581	68256.71805098	3136.76	123.8
07/2006	708687	63783.1481739	2878.246	99.7
08/2006	775073	71155.22950716	3206.143	116.5
09/2006	725754	68810.3513677	3516.24	119.4
10/2006	644409	74679.2936665	3841.929	127.6
11/2006	624646	78041.9831197	4405.588	132
12/2006	418236	78077.55765812	4390.421	118.1
01/2007	439752	76217.12604741	4256.458	120	4.6
02/2007	428418	78598.68171532	4185.596	114.8	4.5
03/2007	559846	76939.84976152	3642.292	123.1	4.3
04/2007	530866	65821.4806111	2660.101	105.1	4
05/2007	665665	66042.36919645	2445.469	111.7	3.7
06/2007	708738	66613.6508759	2377.066	118.1	3.5
07/2007	754240	62067.48038963	2326.059	97	3.2
08/2007	801569	68392.3175802	2435.622	113.3	3
09/2007	735174	66922.70303268	2979.071	115.2	3.1
10/2007	677827	79640.86792058	3451.839	129.6	3
11/2007	630248	82104.79083245	4369.51	128.2	2.9
12/2007	429952	79479.40399655	4098.285	109.1	2.9
01/2008	463239	76233.3860364	4026.556	120.5	3.1
02/2008	477496	73184.61400572	3493.838	113.2	3.1
03/2008	513077	73689.703342	3225.028	112.3	2.9
04/2008	585736	71452.16841524	2601	115.7	2.6
05/2008	710766	67122.27039608	2337.163	113.7	2.4
06/2008	722315	63395.04934448	2499.448	113.7	2.3
07/2008	722481	60019.7884644	1988.112	100.1	2.1
08/2008	769154	62091.52970424	2039.038	105.5	2.2
09/2008	750514	69030.30021868	2573.784	116.4	2.3
10/2008	646966	73470.12890264	3537.035	120	2.4
11/2008	630585	75264.15828556	4117.552	114.5	2.6
12/2008	398927	79321.52135152	3972.297	107.6	2.9
01/2009	415559	80407.42668123	4121.416	106.4	3.6
02/2009	419725	74959.25094195	3723.406	98.7	3.9
03/2009	514174	75985.42234145	3736.286	104.2	4.4
04/2009	490151	65347.56230495	2560.497	91.5	4.5
05/2009	600153	60379.90700417	2303.371	91.9	4.5
06/2009	659030	62185.28902283	2384.436	97.7	4.7
07/2009	666464	59633.97242705	2159.702	86.7	4.4
08/2009	710337	60385.31346975	2157.065	90.4	4.4
09/2009	691354	62619.66566405	2552.539	99	4.8
10/2009	623248	68602.77402823	3264.283	100.5	5
11/2009	553008	67527.94826421	3456.326	101.7	5.4
12/2009	470659	78108.44199155	3784.873	90.1	5.6
01/2010	405628	82832.3706414	4244.60348565	94.8	6.3
02/2010	411137	78830.25099428	3964.29565599	93.4	6.6
03/2010	530196	79183.70098024	4000.76858088	104.4	6.6
04/2010	510108	67077.52188732	3189.34987334	93.9	6.2
05/2010	673050	65264.93279726	2696.50244063	96.4	5.9
06/2010	724787	62263.95465964	1999.60744138	104.2	5.9
07/2010	757131	57372.60625516	1993.24757019	87.2	5.4
08/2010	803490	61930.4941537	2103.90650138	87.5	5.3
09/2010	736743	65806.8627829	2801.44886196	107.5	5.6
10/2010	672568	68615.08199816	3484.57569577	105.5	5.7
11/2010	647409	74114.34694694	3725.28286276	108	5.8
12/2010	449718	84185.74322972	4364.16194697	100.7	6
01/2011	443042	79400.53182376	4252.4843665	100.5	6.6
02/2011	450368	73452.7331885	4131.4495491	94.6	6.6
03/2011	589005	74578.79634935	4011.6946839	108.8	6.6
04/2011	565890	64041.22978713	2904.1672316	93.9	6
05/2011	762165	63598.02132043	2614.6240559	105.1	5.9
06/2011	784581	60726.03132174	2123.1725014	103.7	5.9
07/2011	822945	56351.21582023	1787.7121691	83.2	5.3
08/2011	849352	62907.14740449	1961.6923751	96.2	5.3
09/2011	804200	60736.45576145	2030.3695104	103.2	5.6
10/2011	687143	65637.00765423	2676.0032943	103.7	5.6
11/2011	670914	69240.70258454	3008.8403467	108.3	5.8
12/2011	443091	68893.66252675	3427.7032102	95.8	5.9
01/2012	472621	71758.62871846	3669.18050158	100.1	6.4
02/2012	475803	72709.47891644	3630.13311826	100.6	6.6
03/2012	621694	65632.91796338	2811.11860264	103.6	6.6
04/2012	615293	63002.19084847	2340.77920618	90	6.1
05/2012	769103	59868.321716	2013.83913101	99.2	5.9
06/2012	823112	57855.66050726	1826.76560848	100.7	5.9
07/2012	835514	53914.08426834	1423.64745445	88.7	5.5
08/2012	874297	60284.21641459	1478.36803325	97.7	5.4
09/2012	787546	58617.63542526	2151.80320521	101.6	5.7
10/2012	714978	65468.55257943	2721.8422335	109.1	5.7
11/2012	690527	66286.97354043	2764.85047469	109.9	5.8
12/2012	461585	73220.97202186	3672.32251323	93.6	5.9
01/2013	496486	75793.93533109	3754.23783852	104.7	6.4
02/2013	478699	72285.05673523	3331.31546688	95.5	6.4
03/2013	576677	72816.56202297	3830.79267622	96.9	6.3
04/2013	645202	66766.72265511	3058.40292245	98.7	5.9
05/2013	790560	61370.16682317	2316.60745397	99.5	5.6
06/2013	830423	56544.42418006	2191.10335886	97.1	5.5
07/2013	858082	58734.38970675	1947.56450467	90	5.1
08/2013	915241	60574.93461003	2062.94934773	93.1	5
09/2013	820144	60167.43232104	2205.48243053	98	5.3
10/2013	750121	63630.42278677	3037.97694095	113.1	5.3
11/2013	703216	65939.79924678	3170.97047637	108	5.4
12/2013	493706	64067.01422465	3673.72439083	96.5	5.4
01/2014	544976	68940.06401206	4269.4125174	103.7	5.7
02/2014	498813	62039.11418071	3229.6265602	98.6	5.7
03/2014	657514	63127.2798454	2831.81566644	102.7	5.5
04/2014	650124	60461.4127078	2465.07719267	95.4	4.9
05/2014	842753	59969.3232949	2144.04487273	97.7	4.8
06/2014	856969	56585.8517821	1780.49138559	96.4	4.8
07/2014	892965	57383.0416557	1740.68864422	87	4.5
08/2014	932094	59362.13868959	2335.43128223	97.2	4.4
09/2014	866306	65420.82301878	2093.93499011	105.7	4.6
10/2014	764015	61399.32198819	2665.19879732	110.9	4.6
11/2014	732344	62389.98017137	2889.85834325	105.6	4.7
12/2014	524946	68892.7221463	3459.42278177	98.3	4.8
01/2015	550812	70212.28265142	3612.26241647	98.6	5.1
02/2015	533729	65085.34211678	3057.11308219	94.6	5.2
03/2015	697316	65495.0221895	2805.41586826	105.3	5
04/2015	699552	58937.04129053	2422.58919496	98.6	4.6
05/2015	863972	55969.23710316	2239.92461544	96	4.4
06/2015	932650	59439.26324835	1870.0289489	107.3	4.4
07/2015	972693	55133.77869736	1633.70303083	88.8	4.1
08/2015	991593	59793.35666627	1465.7680384	98.7	4
09/2015	930637	59188.62308029	1648.90606385	105.7	4.2
10/2015	825829	63824.74481464	2020.71037432	106	4.1
11/2015	777605	63205.76381825	2655.48543051	102.5	4.2
12/2015	587379	63104.48782318	3298.0906515	97.9	4.3
01/2016	566831	71470.14804043	3573.47573118	102.7	4.5
02/2016	602731	66124.16429317	2887.70409667	98.3	4.6
03/2016	702172	68801.00377122	2699.1750521	104	4.4
04/2016	792602	62177.6394792	2486.41995107	101.4	4.1
05/2016	910822	59646.45540431	1835.99111452	101.5	3.9
06/2016	965609	59481.2552876	1514.23194048	106.5	3.8
07/2016	1001119	57199.8526943	1776.04561238	91.8	3.7
08/2016	1035951	61267.96449917	2027.92265426	104.4	3.8
09/2016	961888	61848.03455933	1723.92971919	99.4	3.9
10/2016	860207	63268.46685878	2914.61211882	114.8	3.9
11/2016	826491	68979.83258641	3314.61398864	118.9	4
12/2016	605684	65304.12681709	3332.47832369	106.5	4.1
01/2017	625025	71357.13294417	3229.78554311	104.2	4.5
02/2017	611399	65352.0270923	3371.91666259	102.4	4.7
03/2017	784666	69116.82630806	3248.97697929	117.6	4.6
04/2017	757115	61219.63888335	2841.52201798	98.4	4.2
05/2017	948466	62768.21291987	2105.68562191	109.5	4.1
06/2017	994039	59236.43492517	1869.86605821	109.3	4.1
07/2017	995369	58464.09697774	1544.80011787	88.8	4
08/2017	1069913	61009.58370426	1665.03729208	107.3	4.1
09/2017	985425	63274.26725791	1775.94418973	107.4	3.9
10/2017	871682	63971.88896477	2644.9771498	113	4
11/2017	832132	67500.52879942	2804.25917517	116.7	4
12/2017	618856	65791.69106488	3303.20388621	100.7	4.1
01/2018	646057	68150.79186242	3248.13413717	110	4.2
02/2018	610342	68546.30266171	3285.1975382	102.6	4.2
03/2018	784974	73455.47964935	3749.17864755	108.8	4.1
04/2018	799258	62648.87532793	2708.14890185	104.6	3.7
05/2018	992494	60710.75106427	1644.35803561	107.2	3.6
06/2018	1010326	56767.44349681	1497.42256192	106.4	3.5
07/2018	1036312	59499.40584056	1511.29251122	93.9	3.4
08/2018	1106915	61373.68222436	1682.6237548	104.3	3.6
09/2018	1022074	58662.53517429	2229.7236453	110.5	3.5
10/2018	924694	64895.87826428	2701.53469096	120.4	3.6
11/2018	895547	67545.29440855	2624.56844314	119.3	3.6
12/2018	648406	66461.73082159	3254.9714135	113	3.7
01/2019	685176	69118.20616076	3589.01549322	112.7	3.9
02/2019	641521	59715.41789741	2907.76703945	105	3.9
03/2019	828936	62001.04425802	3340.96129981	119.3	3.8
04/2019	823876	61097.20957884	2167.67690249	108.5	3.4
05/2019	1030195	67021.51892806	2339.21794778	119.5	3.4
06/2019	1062753	60620.23538578	1472.22032287	105.4	3.4
07/2019	1123582	58598.6589066	1645.62009647	101.8	3.4
08/2019	1161186	60793.12828187	1480.8433871	106.6	3.5
09/2019	1073213	58158.07660251	2073.82238306	117	3.5
10/2019	982454	63798.00606058	2283.4365393	120.6	3.5
11/2019	917789	64907.42856985	2609.78594698	112	3.6
12/2019	666552	64649.29134933	3367.84010623	107.5	3.7
01/2020	682799	62115.00817236	3722.0695606	108.9	3.9
02/2020	668831	60401.88013887	3444.4469975	106.3	4
03/2020	308277	58529.99327866	2910.61326832	116.1	4.2
04/2020	85910	53501.15309639	2170.02107322	98.6	5
05/2020	162925	56454.60449912	2149.17859311	97.4	5.2
06/2020	361782	54337.24498293	1524.59982715	103.9	5.1
07/2020	762395	57788.70777295	1938.91802969	87.8	4.8
